# Supplementary material for: Disproportionality Analysis of Fluoroquinolone‐Associated Peripheral Neuropathy in the FAERS Database (2007–2024)
Source: Clin Transl Sci. 2026 Apr 14;19(4):e70541. doi: 10.1111/cts.70541 (PMC13079070; doi:10.1111/cts.70541)
Supplement: Supplementary file 2 — Table S4: Comprehensive list of clinical indications for FQ use in FQ associated AERs with peripheral neuropathy (PN)‐related adverse events (AEs). Table S5: Demographic characteristics of FQ‐associated AERs. Data derived from FAERS database, 2007–2024 Q3. Table S6: Demographic characteristics of FQ‐associated AERs with PN‐related AEs. Data derived from FAERS, 2007–2024 Q3. Table S7: Case counts for each PN‐related preferred term (PT) by individual FQs. [file CTS-19-e70541-s001.xlsx]

## Sheet: all_PN_use_reason_counts
Table S4. Comprehensive list of clinical indications for FQ use in FQ-associated AERs with peripheral neuropathy (PN)-related adverse events (AEs).
Reason for Use	Ciprofloxacin (N = 2,291)	Levofloxacin (N = 1,942)	Moxifloxacin (N = 642)	Ofloxacin (N = 46)	Gemifloxacin (N = 11)	Delafloxacin (N = 4)	Combinational (N = 652)	Total (N = 5,588)
Urinary Tract Infection	718	157	15	9	0	0	90	989
Sinusitis	46	307	139	0	1	0	64	557
Prostatitis	175	58	0	6	0	0	47	286
Bronchitis	20	154	66	0	2	0	37	279
Pneumonia	9	160	52	0	3	0	39	263
Infection	67	64	12	1	0	0	34	178
Cystitis	93	27	2	1	0	0	21	144
Epididymitis	82	31	2	1	0	0	15	131
Diverticulitis	67	25	2	0	0	0	10	104
Kidney Infection	59	19	0	0	0	0	5	83
Bacterial Infection	40	33	6	0	0	0	3	82
Upper Respiratory Tract Infection	4	41	23	0	2	0	4	74
Ear Infection	17	34	9	3	1	0	4	68
Pyelonephritis	44	16	0	0	0	0	7	67
Prostate Infection	25	15	0	0	0	0	7	47
Cystitis Noninfective	32	5	0	2	0	0	4	43
Influenza	10	16	7	0	0	0	4	37
Antibiotic Prophylaxis	23	11	0	0	0	0	1	35
Respiratory Tract Infection	1	15	12	0	0	0	7	35
Cough	5	20	7	0	0	0	2	34
Infection Prophylaxis	13	15	1	0	0	0	5	34
Cellulitis	8	15	2	0	0	0	5	30
Ill-Defined Disorder	20	1	0	0	0	0	8	29
Prophylaxis	12	14	1	0	0	0	2	29
Pyrexia	9	12	4	0	0	0	4	29
Gastrointestinal Infection	20	6	0	0	0	0	2	28
Oropharyngeal Pain	4	11	7	0	0	0	6	28
Nasopharyngitis	4	16	5	0	0	0	0	25
Lower Respiratory Tract Infection	5	13	4	0	0	0	1	23
Pharyngitis	6	11	4	0	0	0	2	23
Acute Sinusitis	3	10	2	0	0	0	6	21
Gastroenteritis	16	4	0	0	0	0	1	21
Bacterial Prostatitis	3	13	1	1	0	0	2	20
Pseudomonas Infection	16	4	0	0	0	0	0	20
Sinus Disorder	3	10	4	0	0	0	3	20
Staphylococcal Infection	2	11	1	0	0	0	4	18
Chronic Sinusitis	1	12	3	0	0	0	1	17
Diarrhoea Infectious	14	0	0	0	0	0	3	17
Adverse Drug Reaction	15	1	0	0	0	0	0	16
Chronic Obstructive Pulmonary Disease	0	7	6	0	0	0	3	16
Biopsy Prostate	8	3	0	0	0	0	4	15
Conjunctivitis	3	0	1	1	0	0	10	15
Nephrolithiasis	4	9	0	0	0	0	2	15
Orchitis	12	0	1	2	0	0	0	15
Diarrhoea	12	2	0	0	0	0	0	14
Post Procedural Infection	6	5	1	0	0	0	2	14
Sepsis	6	7	0	0	0	0	1	14
Tonsillitis	8	6	0	0	0	0	0	14
Antibiotic Therapy	2	7	2	0	0	0	2	13
Localised Infection	4	5	1	0	0	0	3	13
Osteomyelitis	1	10	1	0	0	0	1	13
Surgery	3	4	1	0	0	0	5	13
Colitis	4	6	1	0	0	0	1	12
Pelvic Inflammatory Disease	5	2	1	4	0	0	0	12
Pneumonitis	1	3	8	0	0	0	0	12
Pharyngitis Streptococcal	0	9	3	0	0	0	0	12
Asthma	1	4	3	0	1	0	2	11
Atypical Pneumonia	0	6	4	0	0	0	1	11
Pneumonia Bacterial	0	8	3	0	0	0	0	11
Abscess	1	5	2	0	0	1	1	10
Otitis Externa	6	0	0	3	0	0	1	10
Abdominal Discomfort	9	0	0	0	0	0	0	9
Otitis Media	5	1	1	0	0	0	2	9
Vaginal Infection	2	6	0	0	0	0	1	9
Respiratory Disorder	0	4	3	0	0	0	2	9
Cystitis Haemorrhagic	1	1	0	0	0	0	6	8
Furuncle	7	1	0	0	0	0	0	8
Helicobacter Infection	3	5	0	0	0	0	0	8
Skin Infection	2	5	1	0	0	0	0	8
Testicular Pain	6	2	0	0	0	0	0	8
Tooth Infection	1	5	2	0	0	0	0	8
Urethritis	3	2	1	2	0	0	0	8
Abdominal Infection	4	2	1	0	0	0	0	7
Abdominal Pain	4	1	0	0	0	0	2	7
Acne	4	0	1	0	0	0	2	7
Gastrointestinal Disorder	5	1	1	0	0	0	0	7
Klebsiella Infection	2	1	0	0	0	0	4	7
Nephritis	1	5	0	0	0	0	1	7
Testicular Swelling	6	1	0	0	0	0	0	7
Bronchitis Chronic	0	6	1	0	0	0	0	7
Catarrh	0	7	0	0	0	0	0	7
Mycoplasma Infection	0	0	7	0	0	0	0	7
Animal Bite	1	1	3	0	0	0	1	6
Dermatitis	6	0	0	0	0	0	0	6
Gastric Infection	3	3	0	0	0	0	0	6
Middle Ear Inflammation	6	0	0	0	0	0	0	6
Neck Pain	5	1	0	0	0	0	0	6
Pain In Extremity	5	0	0	0	0	0	1	6
Postoperative Care	2	4	0	0	0	0	0	6
Tonsillitis Bacterial	5	0	1	0	0	0	0	6
Wound Infection	3	2	0	0	0	0	1	6
Renal Disorder	0	5	0	0	0	0	1	6
Respiratory Tract Congestion	0	3	3	0	0	0	0	6
Sinusitis Bacterial	0	4	2	0	0	0	0	6
C-Reactive Protein Increased	5	0	0	0	0	0	0	5
Dysuria	3	0	0	0	0	0	2	5
Ear Pain	2	1	2	0	0	0	0	5
Escherichia Infection	2	2	0	0	0	0	1	5
Lyme Disease	2	2	0	0	0	0	1	5
Motion Sickness	5	0	0	0	0	0	0	5
Postoperative Wound Infection	1	4	0	0	0	0	0	5
Pouchitis	5	0	0	0	0	0	0	5
Prostatic Specific Antigen Increased	4	0	0	0	0	0	1	5
Pyelonephritis Acute	5	0	0	0	0	0	0	5
Testicular Cyst	5	0	0	0	0	0	0	5
Typhoid Fever	5	0	0	0	0	0	0	5
Urinary Tract Infection Bacterial	1	4	0	0	0	0	0	5
Wound	1	1	0	0	0	0	3	5
Bacterial Vulvovaginitis	0	1	0	0	0	0	4	5
Lung Disorder	0	3	0	0	0	0	2	5
Lymphadenopathy	0	3	2	0	0	0	0	5
Allergy Test	2	1	1	0	0	0	0	4
Bladder Disorder	1	2	0	0	0	0	1	4
Bladder Pain	4	0	0	0	0	0	0	4
Blood Urine Present	3	0	0	0	0	0	1	4
Chlamydial Infection	1	3	0	0	0	0	0	4
Cystitis Escherichia	4	0	0	0	0	0	0	4
Diverticulum	3	1	0	0	0	0	0	4
Epididymal Disorder	4	0	0	0	0	0	0	4
Eye Infection	1	0	1	0	0	0	2	4
Food Poisoning	1	3	0	0	0	0	0	4
Laryngitis	3	0	0	0	0	0	1	4
Pain	2	2	0	0	0	0	0	4
Pneumonia Pseudomonal	1	3	0	0	0	0	0	4
Post Procedural Hypothyroidism	4	0	0	0	0	0	0	4
Prostatic Disorder	3	1	0	0	0	0	0	4
Pseudomonal Sepsis	1	0	0	0	0	0	3	4
Salmonellosis	2	2	0	0	0	0	0	4
Skin Ulcer	3	0	0	0	1	0	0	4
Streptococcal Infection	1	2	1	0	0	0	0	4
Unevaluable Event	1	2	1	0	0	0	0	4
White Blood Cell Count Increased	2	1	1	0	0	0	0	4
Bacterial Urethritis	0	4	0	0	0	0	0	4
Chest Pain	0	1	3	0	0	0	0	4
Haemophilus Infection	0	4	0	0	0	0	0	4
Influenza Like Illness	0	3	1	0	0	0	0	4
Pneumonia Mycoplasmal	0	3	1	0	0	0	0	4
Respiratory Tract Infection Bacterial	0	1	2	0	1	0	0	4
Scarlet Fever	0	4	0	0	0	0	0	4
Ureaplasma Infection	0	2	2	0	0	0	0	4
Autoimmune Thyroiditis	0	0	0	0	0	0	4	4
Anal Abscess	2	0	0	0	0	0	1	3
Appendicitis	2	0	1	0	0	0	0	3
Arthropod Bite	1	1	0	0	0	0	1	3
Breast Abscess	2	0	1	0	0	0	0	3
Cholelithiasis	2	0	1	0	0	0	0	3
Colitis Ulcerative	3	0	0	0	0	0	0	3
Device Related Infection	2	0	0	0	0	0	1	3
Drug Therapy	3	0	0	0	0	0	0	3
Encephalitis	3	0	0	0	0	0	0	3
Gastrointestinal Bacterial Overgrowth	3	0	0	0	0	0	0	3
Hypersensitivity	1	1	1	0	0	0	0	3
Infective Pulmonary Exacerbation Of Cystic Fibrosis	3	0	0	0	0	0	0	3
Labyrinthitis	1	1	1	0	0	0	0	3
Nail Infection	2	0	1	0	0	0	0	3
Oral Infection	1	2	0	0	0	0	0	3
Pelvic Pain	3	0	0	0	0	0	0	3
Preoperative Care	2	0	0	0	0	0	1	3
Prostatic Operation	1	2	0	0	0	0	0	3
Rash	2	0	0	0	0	0	1	3
Sinobronchitis	1	1	1	0	0	0	0	3
Tooth Extraction	2	1	0	0	0	0	0	3
Type 2 Diabetes Mellitus	1	0	0	0	0	0	2	3
Viral Infection	1	2	0	0	0	0	0	3
Anti-Infective Therapy	0	1	2	0	0	0	0	3
Disease Recurrence	0	3	0	0	0	0	0	3
Pancreatitis	0	3	0	0	0	0	0	3
Pleural Effusion	0	1	2	0	0	0	0	3
Respiratory Tract Infection Viral	0	3	0	0	0	0	0	3
Dental Operation	0	0	3	0	0	0	0	3
Mycoplasma Genitalium Infection	0	0	3	0	0	0	0	3
Abdominal Pain Lower	1	1	0	0	0	0	0	2
Abdominal Pain Upper	2	0	0	0	0	0	0	2
Back Pain	2	0	0	0	0	0	0	2
Bacteraemia	1	1	0	0	0	0	0	2
Biliary Tract Infection	1	0	1	0	0	0	0	2
Body Temperature Increased	1	1	0	0	0	0	0	2
Calculus Urinary	2	0	0	0	0	0	0	2
Cataract	2	0	0	0	0	0	0	2
Catheter Site Infection	2	0	0	0	0	0	0	2
Chemical Burns Of Eye	2	0	0	0	0	0	0	2
Cholecystitis Infective	2	0	0	0	0	0	0	2
Colectomy	2	0	0	0	0	0	0	2
Cystoscopy	1	0	0	0	0	0	1	2
Dyspnoea	1	0	0	0	0	0	1	2
Escherichia Urinary Tract Infection	1	1	0	0	0	0	0	2
Gallbladder Disorder	1	1	0	0	0	0	0	2
Gastroenteritis Salmonella	1	1	0	0	0	0	0	2
Gastroenteritis Viral	1	1	0	0	0	0	0	2
Gonorrhoea	1	1	0	0	0	0	0	2
Haematuria	1	0	0	0	0	0	1	2
Hypothyroidism	1	1	0	0	0	0	0	2
Inflammation	2	0	0	0	0	0	0	2
Irritable Bowel Syndrome	2	0	0	0	0	0	0	2
Limb Injury	1	1	0	0	0	0	0	2
Mycobacterial Infection	1	1	0	0	0	0	0	2
Nausea	1	1	0	0	0	0	0	2
Paronychia	1	0	1	0	0	0	0	2
Pelvic Infection	1	0	0	1	0	0	0	2
Prostatic Pain	2	0	0	0	0	0	0	2
Prostatomegaly	2	0	0	0	0	0	0	2
Pyelonephritis Chronic	1	1	0	0	0	0	0	2
Renal Stone Removal	1	1	0	0	0	0	0	2
Scrotal Infection	2	0	0	0	0	0	0	2
Sialoadenitis	1	1	0	0	0	0	0	2
Tympanic Membrane Perforation	1	0	0	1	0	0	0	2
Urinary Tract Disorder	1	1	0	0	0	0	0	2
Urinary Tract Infection Pseudomonal	2	0	0	0	0	0	0	2
Appendicitis Perforated	0	1	0	0	0	0	1	2
Arthritis Infective	0	1	0	0	0	0	1	2
Bronchiolitis	0	2	0	0	0	0	0	2
Chest Discomfort	0	2	0	0	0	0	0	2
Chronic Rhinosinusitis Without Nasal Polyps	0	2	0	0	0	0	0	2
Discomfort	0	2	0	0	0	0	0	2
Ear Disorder	0	2	0	0	0	0	0	2
Hernia Repair	0	2	0	0	0	0	0	2
Infected Bite	0	1	0	1	0	0	0	2
Infectious Pleural Effusion	0	2	0	0	0	0	0	2
Lung Infiltration	0	1	0	0	0	0	1	2
Nasal Congestion	0	1	0	0	0	0	1	2
Otitis Media Chronic	0	1	0	1	0	0	0	2
Perichondritis	0	2	0	0	0	0	0	2
Prophylaxis Urinary Tract Infection	0	2	0	0	0	0	0	2
Pulmonary Congestion	0	2	0	0	0	0	0	2
Pulmonary Tuberculosis	0	1	1	0	0	0	0	2
Rhinitis	0	2	0	0	0	0	0	2
Sinus Congestion	0	2	0	0	0	0	0	2
Skin Bacterial Infection	0	1	0	0	0	0	1	2
Tooth Abscess	0	1	0	0	0	0	1	2
Urosepsis	0	1	0	0	0	0	1	2
Uterine Infection	0	1	0	0	0	0	1	2
Vasectomy	0	1	0	0	0	0	1	2
Bronchiectasis	0	0	2	0	0	0	0	2
Bronchitis Bacterial	0	0	2	0	0	0	0	2
Condition Aggravated	0	0	1	0	0	0	1	2
Productive Cough	0	0	2	0	0	0	0	2
Keratitis	0	0	0	2	0	0	0	2
Plasma Cell Myeloma	0	0	0	0	0	0	2	2
Pneumonia Aspiration	0	0	0	0	0	0	2	2
Sinus Operation	0	0	0	0	0	0	2	2
Abdominal Distension	1	0	0	0	0	0	0	1
Abdominoplasty	1	0	0	0	0	0	0	1
Abscess Drainage	1	0	0	0	0	0	0	1
Acne Pustular	1	0	0	0	0	0	0	1
Acrochordon	1	0	0	0	0	0	0	1
Acute Myeloid Leukaemia	1	0	0	0	0	0	0	1
Affective Disorder	1	0	0	0	0	0	0	1
Anal Fistula	1	0	0	0	0	0	0	1
Anxiety	1	0	0	0	0	0	0	1
Babesiosis	1	0	0	0	0	0	0	1
Bacterial Food Poisoning	1	0	0	0	0	0	0	1
Beta Haemolytic Streptococcal Infection	1	0	0	0	0	0	0	1
Campylobacter Gastroenteritis	1	0	0	0	0	0	0	1
Cervicitis	1	0	0	0	0	0	0	1
Chemotherapy	1	0	0	0	0	0	0	1
Clostridium Difficile Colitis	1	0	0	0	0	0	0	1
Colonic Abscess	1	0	0	0	0	0	0	1
Colostomy Closure	1	0	0	0	0	0	0	1
Crohn's Disease	1	0	0	0	0	0	0	1
Dental Care	1	0	0	0	0	0	0	1
Dermatitis Contact	1	0	0	0	0	0	0	1
Drug Ineffective	1	0	0	0	0	0	0	1
Drug Intolerance	1	0	0	0	0	0	0	1
Dyspepsia	1	0	0	0	0	0	0	1
Ear Inflammation	1	0	0	0	0	0	0	1
Ear Operation	1	0	0	0	0	0	0	1
Ear Tube Removal	1	0	0	0	0	0	0	1
Enterocolitis	1	0	0	0	0	0	0	1
Erysipeloid	1	0	0	0	0	0	0	1
Escherichia Bacteraemia	1	0	0	0	0	0	0	1
Evidence Based Treatment	1	0	0	0	0	0	0	1
Eye Injury	1	0	0	0	0	0	0	1
Eyelid Infection	1	0	0	0	0	0	0	1
Febrile Neutropenia	1	0	0	0	0	0	0	1
Gastritis Bacterial	1	0	0	0	0	0	0	1
Gastroenteritis Escherichia Coli	1	0	0	0	0	0	0	1
Gastrointestinal Bacterial Infection	1	0	0	0	0	0	0	1
Genital Burning Sensation	1	0	0	0	0	0	0	1
Groin Abscess	1	0	0	0	0	0	0	1
Haematospermia	1	0	0	0	0	0	0	1
Haemorrhoid Operation	1	0	0	0	0	0	0	1
Hernia	1	0	0	0	0	0	0	1
Infection Parasitic	1	0	0	0	0	0	0	1
Jaw Operation	1	0	0	0	0	0	0	1
Laryngeal Inflammation	1	0	0	0	0	0	0	1
Lymphadenitis	1	0	0	0	0	0	0	1
Mammoplasty	1	0	0	0	0	0	0	1
Meningitis Bacterial	1	0	0	0	0	0	0	1
Mycobacterium Avium Complex Infection	1	0	0	0	0	0	0	1
Myringotomy	1	0	0	0	0	0	0	1
Pain In Jaw	1	0	0	0	0	0	0	1
Paranasal Sinus Inflammation	1	0	0	0	0	0	0	1
Pharyngitis Bacterial	1	0	0	0	0	0	0	1
Polycystic Ovaries	1	0	0	0	0	0	0	1
Product Use In Unapproved Indication	1	0	0	0	0	0	0	1
Prophylaxis Against Diarrhoea	1	0	0	0	0	0	0	1
Renal Pain	1	0	0	0	0	0	0	1
Salmonella Bacteraemia	1	0	0	0	0	0	0	1
Seroma	1	0	0	0	0	0	0	1
Skin Lesion	1	0	0	0	0	0	0	1
Soft Tissue Infection	1	0	0	0	0	0	0	1
Staphylococcal Skin Infection	1	0	0	0	0	0	0	1
Stoma Site Infection	1	0	0	0	0	0	0	1
Subcutaneous Abscess	1	0	0	0	0	0	0	1
Testicular Disorder	1	0	0	0	0	0	0	1
Therapeutic Procedure	1	0	0	0	0	0	0	1
Urinary Tract Inflammation	1	0	0	0	0	0	0	1
Water Pollution	1	0	0	0	0	0	0	1
Abdominal Abscess	0	1	0	0	0	0	0	1
Adenoiditis	0	1	0	0	0	0	0	1
Animal Scratch	0	1	0	0	0	0	0	1
Anorectal Infection	0	1	0	0	0	0	0	1
Arthritis	0	1	0	0	0	0	0	1
Aspiration	0	1	0	0	0	0	0	1
Bacterial Colitis	0	1	0	0	0	0	0	1
Bacterial Disease Carrier	0	1	0	0	0	0	0	1
Bartonellosis	0	1	0	0	0	0	0	1
Benign Prostatic Hyperplasia	0	1	0	0	0	0	0	1
Bladder Injury	0	1	0	0	0	0	0	1
Bladder Operation	0	1	0	0	0	0	0	1
Brachytherapy	0	1	0	0	0	0	0	1
Bronchial Disorder	0	1	0	0	0	0	0	1
Burkholderia Cepacia Complex Infection	0	1	0	0	0	0	0	1
Cat Scratch Disease	0	1	0	0	0	0	0	1
Clostridium Difficile Infection	0	1	0	0	0	0	0	1
Colonoscopy	0	1	0	0	0	0	0	1
Complication Associated With Device	0	1	0	0	0	0	0	1
Covid-19	0	1	0	0	0	0	0	1
Culture Negative	0	1	0	0	0	0	0	1
Cyst	0	1	0	0	0	0	0	1
Cystic Fibrosis	0	1	0	0	0	0	0	1
Device Related Bacteraemia	0	1	0	0	0	0	0	1
Empyema	0	1	0	0	0	0	0	1
Endoscopic Ultrasound	0	1	0	0	0	0	0	1
Enteritis	0	1	0	0	0	0	0	1
Full Blood Count Abnormal	0	1	0	0	0	0	0	1
Gallbladder Operation	0	1	0	0	0	0	0	1
Gastrointestinal Inflammation	0	1	0	0	0	0	0	1
Gastrooesophageal Reflux Disease	0	1	0	0	0	0	0	1
Genitourinary Tract Infection	0	1	0	0	0	0	0	1
Gout	0	1	0	0	0	0	0	1
Hip Arthroplasty	0	1	0	0	0	0	0	1
Hospitalisation	0	1	0	0	0	0	0	1
Hypoaesthesia Oral	0	1	0	0	0	0	0	1
Hysterectomy	0	1	0	0	0	0	0	1
Impetigo	0	1	0	0	0	0	0	1
Infected Skin Ulcer	0	1	0	0	0	0	0	1
Insomnia	0	1	0	0	0	0	0	1
Intestinal Operation	0	1	0	0	0	0	0	1
Jaw Disorder	0	1	0	0	0	0	0	1
Lethargy	0	1	0	0	0	0	0	1
Leukopenia	0	1	0	0	0	0	0	1
Lung Abscess	0	1	0	0	0	0	0	1
Malaise	0	1	0	0	0	0	0	1
Middle Ear Effusion	0	1	0	0	0	0	0	1
Multiple Allergies	0	1	0	0	0	0	0	1
Myomectomy	0	1	0	0	0	0	0	1
Nasal Septal Operation	0	1	0	0	0	0	0	1
Neutropenia	0	1	0	0	0	0	0	1
Oral Surgery	0	1	0	0	0	0	0	1
Orchitis Noninfective	0	1	0	0	0	0	0	1
Otitis Media Acute	0	1	0	0	0	0	0	1
Paraesthesia Oral	0	1	0	0	0	0	0	1
Pelvic Abscess	0	1	0	0	0	0	0	1
Photosensitivity Reaction	0	1	0	0	0	0	0	1
Pleuritic Pain	0	1	0	0	0	0	0	1
Pneumonia Pneumococcal	0	1	0	0	0	0	0	1
Pneumonia Viral	0	1	0	0	0	0	0	1
Pneumothorax	0	1	0	0	0	0	0	1
Post Procedural Complication	0	1	0	0	0	0	0	1
Prostate Cancer	0	1	0	0	0	0	0	1
Rhinitis Allergic	0	1	0	0	0	0	0	1
Sarcoidosis	0	1	0	0	0	0	0	1
Splenectomy	0	1	0	0	0	0	0	1
Splenic Rupture	0	1	0	0	0	0	0	1
Stent Placement	0	1	0	0	0	0	0	1
Sweat Gland Disorder	0	1	0	0	0	0	0	1
Throat Irritation	0	1	0	0	0	0	0	1
Throat Lesion	0	1	0	0	0	0	0	1
Tonsillar Inflammation	0	1	0	0	0	0	0	1
Tooth Disorder	0	1	0	0	0	0	0	1
Transurethral Prostatectomy	0	1	0	0	0	0	0	1
Traumatic Lung Injury	0	1	0	0	0	0	0	1
Urethral Obstruction	0	1	0	0	0	0	0	1
Urethritis Noninfective	0	1	0	0	0	0	0	1
Urogenital Disorder	0	1	0	0	0	0	0	1
Urological Examination	0	1	0	0	0	0	0	1
Vertigo	0	1	0	0	0	0	0	1
Viral Sinusitis	0	1	0	0	0	0	0	1
Vomiting	0	1	0	0	0	0	0	1
Vulvovaginal Candidiasis	0	1	0	0	0	0	0	1
Vulvovaginal Discomfort	0	1	0	0	0	0	0	1
Wound Abscess	0	1	0	0	0	0	0	1
Abscess Intestinal	0	0	1	0	0	0	0	1
Breast Inflammation	0	0	1	0	0	0	0	1
Bronchitis Pneumococcal	0	0	1	0	0	0	0	1
Cardiac Failure Congestive	0	0	1	0	0	0	0	1
Cataract Operation	0	0	1	0	0	0	0	1
Chills	0	0	1	0	0	0	0	1
Conjunctivitis Bacterial	0	0	1	0	0	0	0	1
Corneal Abrasion	0	0	1	0	0	0	0	1
Corneal Operation	0	0	1	0	0	0	0	1
Epididymitis Ureaplasmal	0	0	1	0	0	0	0	1
Gingivitis	0	0	1	0	0	0	0	1
Headache	0	0	1	0	0	0	0	1
Hyperlipidaemia	0	0	1	0	0	0	0	1
Illness	0	0	1	0	0	0	0	1
Inner Ear Disorder	0	0	1	0	0	0	0	1
Liver Abscess	0	0	1	0	0	0	0	1
Palpitations	0	0	1	0	0	0	0	1
Pancreatitis Acute	0	0	1	0	0	0	0	1
Pathogen Resistance	0	0	1	0	0	0	0	1
Pharyngotonsillitis	0	0	1	0	0	0	0	1
Pleurisy	0	0	1	0	0	0	0	1
Proteus Infection	0	0	1	0	0	0	0	1
Pulmonary Mass	0	0	1	0	0	0	0	1
Sexually Transmitted Disease	0	0	1	0	0	0	0	1
Thrombosis	0	0	1	0	0	0	0	1
Upper-Airway Cough Syndrome	0	0	1	0	0	0	0	1
Urethritis Gonococcal	0	0	1	0	0	0	0	1
Urethritis Mycoplasmal	0	0	1	0	0	0	0	1
Eye Pain	0	0	0	1	0	0	0	1
Eyelid Oedema	0	0	0	1	0	0	0	1
Facial Pain	0	0	0	1	0	0	0	1
Erythema	0	0	0	0	1	0	0	1
Thyroid Disorder	0	0	0	0	1	0	0	1
Cardiac Operation	0	0	0	0	0	0	1	1
Colon Operation	0	0	0	0	0	0	1	1
Dizziness	0	0	0	0	0	0	1	1
Endodontic Procedure	0	0	0	0	0	0	1	1
Eyelid Margin Crusting	0	0	0	0	0	0	1	1
Flank Pain	0	0	0	0	0	0	1	1
Foreign Body In Eye	0	0	0	0	0	0	1	1
Haemangioma Of Liver	0	0	0	0	0	0	1	1
Heart Rate Increased	0	0	0	0	0	0	1	1
Incisional Hernia	0	0	0	0	0	0	1	1
Injection Site Abscess	0	0	0	0	0	0	1	1
Intraoperative Care	0	0	0	0	0	0	1	1
Liver Operation	0	0	0	0	0	0	1	1
Lower Urinary Tract Symptoms	0	0	0	0	0	0	1	1
Micturition Urgency	0	0	0	0	0	0	1	1
Musculoskeletal Chest Pain	0	0	0	0	0	0	1	1
Neuropathy Peripheral	0	0	0	0	0	0	1	1
Ocular Hyperaemia	0	0	0	0	0	0	1	1
Perineal Pain	0	0	0	0	0	0	1	1
Pulmonary Embolism	0	0	0	0	0	0	1	1
Pulmonary Oedema	0	0	0	0	0	0	1	1
Seasonal Allergy	0	0	0	0	0	0	1	1
Shigella Infection	0	0	0	0	0	0	1	1
Sinus Headache	0	0	0	0	0	0	1	1
Skin Laceration	0	0	0	0	0	0	1	1
Tendon Disorder	0	0	0	0	0	0	1	1
Ulcer	0	0	0	0	0	0	1	1
Urinary Retention	0	0	0	0	0	0	1	1
Uterine Leiomyoma	0	0	0	0	0	0	1	1
Wound Complication	0	0	0	0	0	0	1	1
Unknown	385	435	181	5	0	3	377	1386
