# Supplementary material for: Disproportionality Analysis of Fluoroquinolone‐Associated Peripheral Neuropathy in the FAERS Database (2007–2024)
Source: Clin Transl Sci. 2026 Apr 14;19(4):e70541. doi: 10.1111/cts.70541 (PMC13079070; doi:10.1111/cts.70541)
Supplement: Supplementary file 3 — Table S8: Disproportionality analysis of PN‐related PTs by individual FQs. Table S9: Classification for PN‐related preferred terms (PTs). Table S10: Univariate Logistic regression analysis of the odds ratio for FQ‐associated PN‐related AEs. Table S11: Case counts of FQ‐associated AERs with fatal outcomes. Table S12: Clinical characteristics of FQ‐associated PN‐related AERs with fatal outcomes. [file CTS-19-e70541-s002.xlsx]

## Sheet: All
Table S8. Disproportionality analysis of PN-related PTs by individual FQs.
PN-related Preferred Term (PT)	Case Counts (N / 37,778)	Information Component (IC)	Lower Limit of 95% CI	Upper Limit of 95% CI	P-value
Paraesthesia	2095	3.4734	3.41321	3.53234	P < 0.0001
Neuropathy Peripheral	1986	4.11414	4.05235	4.17442	P < 0.0001
Hypoaesthesia	1637	3.13881	3.06996	3.20574	P < 0.0001
Burning Sensation	1066	3.66539	3.5792	3.74823	P < 0.0001
Sensory Disturbance	188	3.19744	2.98475	3.39403	1.25e-112
Polyneuropathy	135	3.23048	2.97758	3.46088	4.09e-83
Small Fibre Neuropathy	86	6.05724	5.74965	6.3292	7.26e-143
Hyperaesthesia	81	3.31977	2.99171	3.61349	2.16e-53
Sensory Loss	66	2.69137	2.32532	3.01489	2.33e-32
Dysaesthesia	54	3.78273	3.37622	4.13749	1.06e-44
Unresponsive To Stimuli	49	0.577478	0.146866	0.95182	0.00645863
Electric Shock Sensation	48	2.11503	1.67973	2.49233	5.26e-17
Peripheral Sensory Neuropathy	38	2.38844	1.89629	2.80687	1.27e-16
Peripheral Sensorimotor Neuropathy	21	3.51406	2.83946	4.06154	3.83e-18
Allodynia	19	3.61465	2.90159	4.18819	1.26e-17
Axonal Neuropathy	16	3.39749	2.61442	4.01475	4.21e-14
Peripheral Motor Neuropathy	11	2.39116	1.42606	3.11862	1.69e-06
Demyelinating Polyneuropathy	10	2.59459	1.57813	3.34953	7.31e-07
Toxic Neuropathy	7	2.89607	1.64066	3.76673	1.05e-06
Acute Polyneuropathy	6	2.99103	1.61321	3.91426	1.02e-06
Hyperpathia	5	3.29361	1.76875	4.28004	5.21e-09
Slow Response To Stimuli	4	1.08407	-0.641798	2.16098	0.0818193
Mononeuropathy	3	2.25171	0.197627	3.43323	0.00178546
Sciatic Nerve Neuropathy	3	1.5526	-0.50178	2.73871	0.0331965
Acute Motor Axonal Neuropathy	2	2.02431	-0.563719	3.37952	0.00601547
Acute Motor-Sensory Axonal Neuropathy	1	0.965289	-2.82619	2.60374	0.235444
Hyporesponsive To Stimuli	1	-0.302579	-4.09712	1.33868	1
Subacute Inflammatory Demyelinating Polyneuropathy	1	1.51155	-2.28156	3.14952	0.0257821

## Sheet: Ciprofloxacin
Supplementary Table S8. Disproportionality analysis of PN-related PTs by individual FQs.
PN-related Preferred Term (PT)	Case Counts (N / 14,434)	Information Component (IC)	Lower Limit of 95% CI	Upper Limit of 95% CI	P-value
Paraesthesia	1039	3.84261	3.75744	3.92526	P < 0.0001
Neuropathy Peripheral	668	3.91957	3.81106	4.02297	P < 0.0001
Hypoaesthesia	760	3.41287	3.31141	3.50998	P < 0.0001
Burning Sensation	485	3.90303	3.77409	4.02496	P < 0.0001
Sensory Disturbance	95	3.54763	3.24515	3.8208	3.15e-68
Polyneuropathy	69	3.57554	3.21676	3.89347	3e-51
Small Fibre Neuropathy	23	4.86655	4.22438	5.39133	2.59e-35
Hyperaesthesia	36	3.41155	2.90561	3.84106	8.73e-27
Sensory Loss	33	2.98003	2.44953	3.42757	2.36e-20
Dysaesthesia	34	4.24212	3.72249	4.68192	9.91e-36
Unresponsive To Stimuli	7	-0.792904	-2.05316	0.0823487	0.153637
Electric Shock Sensation	32	2.8238	2.28459	3.27754	2.53e-18
Peripheral Sensory Neuropathy	15	2.31232	1.4991	2.95092	1.23e-07
Peripheral Sensorimotor Neuropathy	3	1.76685	-0.291616	2.95697	0.0166028
Allodynia	13	3.87901	2.99846	4.55499	1.15e-15
Axonal Neuropathy	8	3.22736	2.06723	4.05618	1.27e-08
Peripheral Motor Neuropathy	3	1.60931	-0.4526	2.80023	0.0279834
Demyelinating Polyneuropathy	2	1.36057	-1.23438	2.71917	0.0822523
Toxic Neuropathy	3	2.33417	0.274427	3.52129	0.00104626
Acute Polyneuropathy	1	1.27127	-2.52355	2.91021	0.114389
Hyperpathia	5	3.39375	1.87028	4.38762	4.38e-11
Slow Response To Stimuli	0
Mononeuropathy	0
Sciatic Nerve Neuropathy	1	0.971305	-2.82285	2.61261	0.232904
Acute Motor Axonal Neuropathy	2	2.20076	-0.390919	3.55856	0.000920822
Acute Motor-Sensory Axonal Neuropathy	1	1.31572	-2.48002	2.95393	0.0975279
Hyporesponsive To Stimuli	0
Subacute Inflammatory Demyelinating Polyneuropathy	1	1.55645	-2.23682	3.19418	0.00993469

## Sheet: Levofloxacin
Supplementary Table S8. Disproportionality analysis of PN-related PTs by individual FQs.
PN-related Preferred Term (PT)	Case Counts (N / 13,598)	Information Component (IC)	Lower Limit of 95% CI	Upper Limit of 95% CI	P-value
Paraesthesia	662	3.27814	3.16906	3.38236	P < 0.0001
Neuropathy Peripheral	683	4.03661	3.92957	4.13871	P < 0.0001
Hypoaesthesia	520	2.95123	2.82695	3.06929	1.02e-272
Burning Sensation	361	3.56222	3.41112	3.7045	2.58e-250
Sensory Disturbance	60	2.96967	2.58318	3.30944	2.72e-34
Polyneuropathy	54	3.30323	2.89314	3.66032	1.78e-36
Small Fibre Neuropathy	30	5.27473	4.7209	5.73758	7.49e-50
Hyperaesthesia	32	3.31726	2.77964	3.77031	3.04e-23
Sensory Loss	24	2.60428	1.97536	3.12177	7.32e-13
Dysaesthesia	12	2.83937	1.91644	3.54147	9.09e-09
Unresponsive To Stimuli	19	0.668231	-0.0473423	1.24604	0.0406747
Electric Shock Sensation	14	1.73582	0.8916	2.39338	5.12e-05
Peripheral Sensory Neuropathy	16	2.47441	1.68882	3.09616	8.8e-09
Peripheral Sensorimotor Neuropathy	13	3.75795	2.87783	4.43373	1.08e-14
Allodynia	6	2.86308	1.48728	3.78969	3.61e-06
Axonal Neuropathy	3	1.98526	-0.0729614	3.1753	0.00707269
Peripheral Motor Neuropathy	7	2.75675	1.50043	3.63026	3.59e-06
Demyelinating Polyneuropathy	7	2.98674	1.72993	3.86046	4.62e-07
Toxic Neuropathy	3	2.35771	0.298064	3.54515	0.000882142
Acute Polyneuropathy	5	3.16215	1.63835	4.15586	1.42e-07
Hyperpathia	0
Slow Response To Stimuli	1	0.467797	-3.3273	2.1085	0.442764
Mononeuropathy	2	2.09632	-0.495668	3.45409	0.00336683
Sciatic Nerve Neuropathy	1	1.00053	-2.79278	2.64215	0.221036
Acute Motor Axonal Neuropathy	0
Acute Motor-Sensory Axonal Neuropathy	0
Hyporesponsive To Stimuli	1	0.604741	-3.19012	2.2454	0.385238
Subacute Inflammatory Demyelinating Polyneuropathy	0

## Sheet: Moxifloxacin
Supplementary Table S8. Disproportionality analysis of PN-related PTs by individual FQs.
PN-related Preferred Term (PT)	Case Counts (N / 7,439)	Information Component (IC)	Lower Limit of 95% CI	Upper Limit of 95% CI	P-value
Paraesthesia	276	2.87865	2.70591	3.04029	7.19e-141
Neuropathy Peripheral	131	2.51434	2.25728	2.74848	1.5e-55
Hypoaesthesia	231	2.64337	2.45257	2.82016	6.34e-104
Burning Sensation	140	3.0493	2.80104	3.27567	4.11e-79
Sensory Disturbance	15	1.79959	0.984799	2.43904	1.72e-05
Polyneuropathy	1	-1.11438	-4.91724	0.527475	0.536457
Small Fibre Neuropathy	7	3.51179	2.25477	4.38597	4e-10
Hyperaesthesia	5	1.45184	-0.0722327	2.45254	0.0190477
Sensory Loss	7	1.6253	0.365519	2.50157	0.00374852
Dysaesthesia	3	1.56601	-0.494901	2.75625	0.0319698
Unresponsive To Stimuli	18	1.41431	0.676206	2.00521	0.000134053
Electric Shock Sensation	2	-0.0613449	-2.64968	1.29957	1
Peripheral Sensory Neuropathy	1	-0.303368	-4.10787	1.33836	1
Peripheral Sensorimotor Neuropathy	0
Allodynia	0
Axonal Neuropathy	0
Peripheral Motor Neuropathy	0
Demyelinating Polyneuropathy	0
Toxic Neuropathy	0
Acute Polyneuropathy	0
Hyperpathia	0
Slow Response To Stimuli	3	2.09385	0.0347563	3.28487	0.00429014
Mononeuropathy	0
Sciatic Nerve Neuropathy	1	1.2364	-2.55566	2.87768	0.12774
Acute Motor Axonal Neuropathy	0
Acute Motor-Sensory Axonal Neuropathy	0
Hyporesponsive To Stimuli	0
Subacute Inflammatory Demyelinating Polyneuropathy	0

## Sheet: Ofloxacin
Supplementary Table S8. Disproportionality analysis of PN-related PTs by individual FQs.
PN-related Preferred Term (PT)	Case Counts (N / 588)	Information Component (IC)	Lower Limit of 95% CI	Upper Limit of 95% CI	P-value
Paraesthesia	26	2.94849	2.3586	3.43996	1.34e-16
Neuropathy Peripheral	8	1.8983	0.736226	2.72487	0.000507949
Hypoaesthesia	15	2.19292	1.38735	2.82393	3.77e-07
Burning Sensation	8	2.23756	1.07543	3.06453	6.29e-05
Sensory Disturbance	3	2.10692	0.0512662	3.29853	0.00401427
Polyneuropathy	1	1.06446	-2.72712	2.70715	0.195289
Small Fibre Neuropathy	0
Hyperaesthesia	3	2.49834	0.439667	3.68691	0.000258316
Sensory Loss	1	1.20052	-2.59908	2.84393	0.141612
Dysaesthesia	0
Unresponsive To Stimuli	0
Electric Shock Sensation	0
Peripheral Sensory Neuropathy	1	1.30563	-2.49491	2.94833	0.10132
Peripheral Sensorimotor Neuropathy	0
Allodynia	0
Axonal Neuropathy	0
Peripheral Motor Neuropathy	0
Demyelinating Polyneuropathy	0
Toxic Neuropathy	0
Acute Polyneuropathy	0
Hyperpathia	0
Slow Response To Stimuli	0
Mononeuropathy	0
Sciatic Nerve Neuropathy	0
Acute Motor Axonal Neuropathy	0
Acute Motor-Sensory Axonal Neuropathy	0
Hyporesponsive To Stimuli	0
Subacute Inflammatory Demyelinating Polyneuropathy	0

## Sheet: Gemifloxacin
Supplementary Table S8. Disproportionality analysis of PN-related PTs by individual FQs.
PN-related Preferred Term (PT)	Case Counts (N / 142)	Information Component (IC)	Lower Limit of 95% CI	Upper Limit of 95% CI	P-value
Paraesthesia	4	1.89695	0.18322	2.96587	0.00582578
Neuropathy Peripheral	0
Hypoaesthesia	4	1.90938	0.195539	2.97814	0.0055357
Burning Sensation	5	2.7554	1.23923	3.74417	1.86e-05
Sensory Disturbance	0
Polyneuropathy	0
Small Fibre Neuropathy	0
Hyperaesthesia	0
Sensory Loss	0
Dysaesthesia	0
Unresponsive To Stimuli	1	1.2677	-2.53065	2.90664	0.11577
Electric Shock Sensation	0
Peripheral Sensory Neuropathy	0
Peripheral Sensorimotor Neuropathy	0
Allodynia	0
Axonal Neuropathy	0
Peripheral Motor Neuropathy	0
Demyelinating Polyneuropathy	0
Toxic Neuropathy	0
Acute Polyneuropathy	0
Hyperpathia	0
Slow Response To Stimuli	0
Mononeuropathy	0
Sciatic Nerve Neuropathy	0
Acute Motor Axonal Neuropathy	0
Acute Motor-Sensory Axonal Neuropathy	0
Hyporesponsive To Stimuli	0
Subacute Inflammatory Demyelinating Polyneuropathy	0

## Sheet: Delafloxacin
Supplementary Table S8. Disproportionality analysis of PN-related PTs by individual FQs.
PN-related Preferred Term (PT)	Case Counts (N / 72)	Information Component (IC)	Lower Limit of 95% CI	Upper Limit of 95% CI	P-value
Paraesthesia	2	1.54097	-1.03968	2.88423	0.05054
Neuropathy Peripheral	2	1.79989	-0.78298	3.14811	0.0203648
Hypoaesthesia	2	1.54982	-1.03137	2.89302	0.0492346
Burning Sensation	1	1.18557	-2.6146	2.81801	0.147562
Sensory Disturbance	0
Polyneuropathy	0
Small Fibre Neuropathy	0
Hyperaesthesia	0
Sensory Loss	0
Dysaesthesia	0
Unresponsive To Stimuli	0
Electric Shock Sensation	0
Peripheral Sensory Neuropathy	0
Peripheral Sensorimotor Neuropathy	0
Allodynia	0
Axonal Neuropathy	0
Peripheral Motor Neuropathy	0
Demyelinating Polyneuropathy	0
Toxic Neuropathy	0
Acute Polyneuropathy	0
Hyperpathia	0
Slow Response To Stimuli	0
Mononeuropathy	0
Sciatic Nerve Neuropathy	0
Acute Motor Axonal Neuropathy	0
Acute Motor-Sensory Axonal Neuropathy	0
Hyporesponsive To Stimuli	0
Subacute Inflammatory Demyelinating Polyneuropathy	0

## Sheet: Combination
Supplementary Table S8. Disproportionality analysis of PN-related PTs by individual FQs.
PN-related Preferred Term (PT)	Case Counts (N / 1,505)	Information Component (IC)	Lower Limit of 95% CI	Upper Limit of 95% CI	P-value
Paraesthesia	86	3.43345	3.11988	3.71351	5.94e-60
Neuropathy Peripheral	494	6.61174	6.50217	6.71489	P < 0.0001
Hypoaesthesia	105	3.73985	3.459	3.99265	4.16e-82
Burning Sensation	66	4.11667	3.7536	4.43669	5.85e-61
Sensory Disturbance	15	3.57589	2.76322	4.21275	1.18e-14
Polyneuropathy	10	3.31373	2.29338	4.06915	4.55e-10
Small Fibre Neuropathy	26	5.63876	5.03783	6.13793	1.31e-66
Hyperaesthesia	5	2.77117	1.24331	3.77051	1.71e-05
Sensory Loss	1	0.751841	-3.04741	2.39428	0.323505
Dysaesthesia	5	3.10774	1.58077	4.10712	3.68e-07
Unresponsive To Stimuli	4	1.31922	-0.412129	2.40108	0.0433557
Electric Shock Sensation	0
Peripheral Sensory Neuropathy	5	2.83016	1.30345	3.82915	1.01e-05
Peripheral Sensorimotor Neuropathy	5	3.30853	1.78285	4.30982	3.99e-09
Allodynia	0
Axonal Neuropathy	5	3.34169	1.81649	4.34242	1.1e-09
Peripheral Motor Neuropathy	1	1.40225	-2.40037	3.04466	0.0652843
Demyelinating Polyneuropathy	1	1.44903	-2.35439	3.092	0.0482044
Toxic Neuropathy	1	1.52769	-2.27446	3.16895	0.0200441
Acute Polyneuropathy	0
Hyperpathia	0
Slow Response To Stimuli	0
Mononeuropathy	1	1.55817	-2.24434	3.2002	0.009328
Sciatic Nerve Neuropathy	0
Acute Motor Axonal Neuropathy	0
Acute Motor-Sensory Axonal Neuropathy	0
Hyporesponsive To Stimuli	0
Subacute Inflammatory Demyelinating Polyneuropathy	0
